# Supplementary material for: Synchrotron X-ray fluorescence microscopy-enabled elemental mapping illuminates the ‘battle for nutrients’ between plant and pathogen
Source: J Exp Bot. 2021 Jan 13;72(7):2757–68. doi: 10.1093/jxb/erab005 (PMC8006550; doi:10.1093/jxb/erab005)
Supplement: erab005_suppl_Supplementary_Table_S1 [file erab005_suppl_supplementary_table_s1.xlsx]

## Sheet: Sheet2
ROI	DPI	Sample ID	Replicate	K (ng/cm2)	Ca (ng/cm2)	Mn (ng/cm2)	Fe (ng/cm2)	Cu (ng/cm2)	Zn (ng/cm2)
Fungal mycelia	2	229	1	99751	48508.1	389.878	910.385	879.762	734.269
	2	240	2	133304	50832.2	695.57	867.606	940.996	701.774
	2	244	3	105315	92666.8	619.857	1491	880.821	5469
Average				112790	64002.4	568.435	1089.66	900.526	2301.68
Standard error				10381.9	14347.9	91.9149	201.047	20.2371	1583.69
Symptomatic	2	229	1	98775	37184.5	367.669	679.207	495.755	478.576
	2	240	2	188001	26502.2	388.588	318.178	69.1728	224.537
	2	244	3	106699	47017.3	413.286	652.783	264.808	1923.82
Average				131158	36901.3	389.848	550.056	276.578	875.646
Standard error				28513.4	5923.9	13.1835	116.19	123.284	529.195
Asymptomatic	2	229	1	105723	11229.6	31.024	175.829	6.5308	72.006
	2	240	2	129140	7228.38	20.042	150.15	1.5598	100.473
	2	244	3	100392	15648.1	26.188	193.601	4.7038	143.766
Average				111752	11368.7	25.7513	173.194	4.2648	105.415
Standard error				8829.36	2431.55	3.17774	12.6123	1.45169	20.8622
Diseased leaf	2	229	1	100309	16178	57.99	217.027	30.9138	130.772
	2	240	2	130917	9618.5	44.018	137.776	5.1708	135.915
	2	244	3	84935.3	20139.4	75.764	210.664	30.8078	351.579
Average				105387	15312	59.2573	188.489	22.2975	206.089
Standard error				13514.4	3067.84	9.18616	25.4229	8.56339	72.7603
Control leaf	2	231	1	107595	9646.76	23.384	166.789	8.8108	106.304
	2	232	2	127106	7557.35	9.293	146.905	3	117.943
	2	241	3	102149	8631.9	31.282	147.753	8.9648	118.263
	2	245	4	93942.2	10745.6	50.628	181.488	13.7558	116.228
Average				107698	9145.4	28.6468	160.734	8.63285	114.684
Standard error				7051.58	682.981	8.62353	8.3023	2.20067	2.829
Fungal mycelia	4	205	1	161603	199546	986.658	1180.66	324.109	624.311
	4	206	2	101916	200602	731.837	5039.33	3309.23	1467.93
	4	217	3	91443.8	33692.3	521.436	1118.61	189.352	337.265
	4	223	4	79806.9	74894.2	798.927	347.107	241.044	399.592
Average				108692	127183	759.715	1921.43	1015.93	707.274
Standard error				18205.5	42915.9	96.0012	1056.45	764.937	260.936
Symptomatic	4	205	1	167687	63000.3	579.476	477.747	106.376	376.764
	4	206	2	104829	40041.7	389.546	753.223	344.96	272.47
	4	217	3	127779	29645.5	536.296	509.939	78.8668	197.772
	4	223	4	69423.1	72921.2	1140	377.591	205.184	391.046
Average				117430	51402.2	661.33	529.625	183.847	309.513
Standard error				20608.1	10000	164.653	79.6813	60.1631	45.6696
Asymptomatic	4	205	1	121634	13379.1	43.917	187.191	9.6858	174.209
	4	206	2	109061	19081.3	60.591	177.981	5.1728	116.129
	4	217	3	123737	12517.6	49.895	205.166	13.6578	150.149
	4	223	4	112439	13474.8	53.842	141.19	3.5488	121.893
Average				116718	14613.2	52.0613	177.882	8.0163	140.595
Standard error				3539.94	1504.83	3.49939	13.4703	2.28506	13.446
Diseased leaf	4	205	1	110384	19179	94.563	215.245	16.4688	221.782
	4	206	2	100317	19977.4	107.596	221.223	19.1748	204.018
	4	217	3	110395	12991.2	79.391	180.03	9.1488	165.882
	4	223	4	101747	15896.8	118.004	176.136	15.7598	132.979
Average				105711	17011.1	99.8885	198.159	15.1381	181.165
Standard error				2716.83	1604.67	8.34708	11.6817	2.12767	19.8483
Control leaf	4	207	1	116545	14166.5	61.961	175.848	15.5618	173.512
	4	208	2	123220	16600.9	88.752	229.986	20.6858	150.924
	4	218	3	92875.9	20965.6	123.527	172.096	3.5798	214.279
	4	224	4	75955.5	29097.6	179.913	172.67	15.7508	158.577
Average				102149	20207.7	113.538	187.65	13.8945	174.323
Standard error				10890.9	3280.1	25.4623	14.1361	3.63708	14.1203
Fungal mycelia	8	200	1	13969.2	81167.5	2172.59	488.87	1504.55	567.464
	8	201	2	15314.9	51830.3	2163.51	1279.68	158.221	814.324
	8	211	3	39940.7	170458	705.206	3960.47	1807.25	23597.5
	8	215	4	15615.3	129830	1881.24	1262.75	998.777	616.458
Average				21210	108322	1730.64	1747.94	1117.2	6398.92
Standard error				6253.81	26223.7	348.436	760.221	360.542	5733.09
Symptomatic	8	200	1	24782.4	47126.5	1885.49	242.638	135.102	207.788
	8	201	2	15261.4	52307.8	1357.04	672.837	81.3048	700.315
	8	211	3	136957	51132.3	816.386	342.014	110.605	1563.91
	8	215	4	28495.9	63273.2	1171.01	348.11	126.894	158.374
Average				51374.2	53460	1307.48	401.4	113.476	657.597
Standard error				28663.4	3453.97	222.924	93.6527	11.8706	325.932
Asymptomatic	8	200	1	129042	28526	159.051	180.791	20.2988	151.844
	8	201	2	63117.4	36349.1	236.309	277.821	101.376	3098.9
	8	211	3	154534	7818.91	31.778	186.465	14.2218	870.398
	8	215	4	128330	14778.7	87.693	220.319	10.8188	91.994
Average				118756	21868.2	128.708	216.349	36.6788	1053.28
Standard error				19521.8	6465.73	44.3249	22.271	21.6546	704.431
Diseased leaf	8	200	1	125129	34263.5	297.727	203.484	29.7188	299.841
	8	201	2	72858.5	49805.3	427.451	337.403	66.3158	2062.48
	8	211	3	137972	21437.6	244.118	235.358	35.9578	641.524
	8	215	4	103497	19454.9	167.592	211.148	23.3398	144.514
Average				109864	31240.4	284.222	246.848	38.8331	787.09
Standard error				14239	7004.69	54.7021	30.9397	9.51612	437.619
Control leaf	8	202	1	139622	40617	281.707	240.499	40.2558	330.819
	8	203	2	228969	32836.3	245.21	268.192	60.9088	1996.6
	8	212	3	105083	22967.1	123.895	200.099	9.8138	286.857
	8	216	4	85195.5	33873.7	209.951	217.738	22.8398	233.044
Average				139717	32573.5	215.191	231.632	33.4546	711.83
Standard error				31804.1	3637.09	33.7737	14.727	11.0738	428.723
